# Supplementary material for: Endoscopic severe mucosal atrophy indicates the presence of gastric cancer after Helicobacter pylori eradication -analysis based on the Kyoto classification
Source: BMC Gastroenterol. 2020 Jul 20;20:232. doi: 10.1186/s12876-020-01375-z (PMC7370417; doi:10.1186/s12876-020-01375-z)
Supplement: Supplementary file 1 — Additional file 1: Supplementary Table 1. Early gastric cancers in the 43 subjects with ESD. [file 12876_2020_1375_MOESM1_ESM.xlsx]

## Sheet: Table S1
Supplementary Table 1. Early gastric cancers in the 43 subjects with ESD
Location (# of cases): U/M/L	10/14/19
Size (mm, mean±SEM):	13.1±1.3
Type (# of cases):
0-Ⅰ	0
0-Ⅱa/0-Ⅱb/0-Ⅱc	11/2/29
mixed	1
Differentiation (# of cases)
tub1-tub2	41
sig-por	2
