# Supplementary material for: Endoscopic severe mucosal atrophy indicates the presence of gastric cancer after Helicobacter pylori eradication -analysis based on the Kyoto classification
Source: BMC Gastroenterol. 2020 Jul 20;20:232. doi: 10.1186/s12876-020-01375-z (PMC7370417; doi:10.1186/s12876-020-01375-z)
Supplement: Supplementary file 2 — Additional file 2: Supplementary Table 2. Calculated probability of gastric cancer in all subjects. [file 12876_2020_1375_MOESM2_ESM.xlsx]

## Sheet: Table S1
Supplementary Table 2. Calculated probability of gastric cancer in all subjects.
Gastric cancer (+) group			Gastric cancer (-) group
Subject #	Calculated probability		Subject #	Calculated probability
1	0.378481		1	0.378481
2	0.378481		2	6.00655e-10
3	0.378481		3	6.00655e-10
4	0.378481		4	0.378481
5	0.378481		5	6.00655e-10
6	0.378481		6	0.378481
7	0.378481		7	6.00655e-10
8	0.378481		8	5.92462e-19
9	0.378481		9	6.00655e-10
10	0.378481		10	0.378481
11	0.378481		11	6.00655e-10
12	0.906362		12	0.378481
13	0.708271		13	6.00655e-10
14	0.708271		14	0.378481
15	0.378481		15	0.378481
16	0.708271		16	0.378481
17	0.378481		17	0.378481
18	0.378481		18	0.378481
19	0.708271		19	6.00655e-10
20	0.378481		20	6.00655e-10
21	0.708271		21	2.39472e-09
22	0.378481		22	2.39472e-09
23	0.378481		23	0.378481
24	0.378481		24	0.378481
25	0.378481		25	6.00655e-10
26	0.378481		26	0.708271
27	0.378481		27	0.378481
28	0.378481		28	0.378481
29	0.378481		29	0.378481
30	0.378481		30	0.708271
31	0.906362		31	0.708271
32	0.378481		32	0.378481
33	0.378481		33	0.378481
34	0.378481		34	6.00655e-10
35	0.378481		35	0.378481
36	0.378481		36	0.378481
37	0.378481		37	6.00655e-10
38	0.378481		38	0.378481
39	0.378481		39	6.00655e-10
40	0.378481		40	0.378481
41	0.378481		41	0.378481
42	0.378481		42	0.378481
43	0.708271		43	0.378481
			44	0.378481
			45	0.378481
			46	0.378481
			47	0.378481
			48	0.378481
			49	6.00655e-10
			50	0.378481
			51	0.378481
			52	0.378481
			53	0.378481
			54	0.378481
			55	0.378481
			56	6.00655e-10
			57	0.378481
			58	6.00655e-10
			59	6.00655e-10
			60	6.00655e-10
			61	6.00655e-10
			62	6.00655e-10
			63	6.00655e-10
			64	0.378481
			65	0.378481
			66	6.00655e-10
			67	6.00655e-10
			68	6.00655e-10
			69	0.378481
			70	6.00655e-10
			71	0.378481
			72	0.378481
			73	0.378481
			74	6.00655e-10
			75	0.378481
			76	6.00655e-10
			77	6.00655e-10
			78	6.00655e-10
			79	6.00655e-10
			80	6.00655e-10
			81	6.00655e-10
			82	0.378481
			83	0.378481
			84	6.00655e-10
			85	0.378481
			86	6.00655e-10
			87	0.378481
			88	0.378481
			89	6.00655e-10
			90	0.378481
			91	0.378481
			92	0.378481
			93	6.00655e-10
			94	6.00655e-10
			95	0.378481
			96	0.378481
			97	0.378481
			98	6.00655e-10
			99	6.00655e-10
			100	6.00655e-10
			101	6.00655e-10
			102	6.00655e-10
			103	6.00655e-10
			104	0.378481
			105	6.00655e-10
			106	6.00655e-10
			107	0.378481
			108	6.00655e-10
			109	6.00655e-10
			110	0.378481
			111	6.00655e-10
			112	6.00655e-10
			113	6.00655e-10
			114	6.00655e-10
			115	6.00655e-10
			116	6.00655e-10
			117	6.00655e-10
			118	6.00655e-10
			119	6.00655e-10
